# Supplementary material for: Voltammetric Detection of Glucose—The Electrochemical Behavior of the Copper Oxide Materials with Well-Defined Facets
Source: Sensors (Basel). 2022 Jun 24;22(13):4783. doi: 10.3390/s22134783 (PMC9269370; doi:10.3390/s22134783)
Supplement: Supplementary file 1 [file sensors-22-04783-s001.zip]

Archive with 1 entries (1 files):
- sensors-1733878-supplementary.pdf
